# Supplementary material for: A Comparison of Health Risks from PM2.5 and Heavy Metal Exposure in Industrial Complexes in Dangjin and Yeosu·Gwangyang
Source: Toxics. 2024 Feb 18;12(2):158. doi: 10.3390/toxics12020158 (PMC10893162; doi:10.3390/toxics12020158)
Supplement: Supplementary file 1 [file toxics-12-00158-s001.zip]

Archive with 1 entries (1 files):
- toxics-2843517-supplementary.pdf
